# Supplementary material for: Increasing inequality in age of death at shared levels of life expectancy: A comparative study of Scotland and England and Wales
Source: SSM Popul Health. 2016 Oct 7;2:724–31. doi: 10.1016/j.ssmph.2016.10.001 (PMC5165049; doi:10.1016/j.ssmph.2016.10.001)
Supplement: Supplementary file 2 — Supplementary material [file mmc2.csv]

Life_exp	Lifespan_var
68.04	13.86
68.71	13.45
69.53	13.14
70.26	12.93
70.63	12.68
70.82	12.42
71.1	12.3
71.35	12.2
71.47	12.2
71.64	12.1
71.8	12
71.99	11.98
71.99	11.98
72.31	12.08
72.51	12.09
72.74	12.06
73.01	11.97
73.18	11.85
73.37	11.84
73.29	11.82
73.53	11.89
73.69	11.82
73.83	11.77
73.79	11.73
74.03	11.72
74.19	11.63
74.49	11.61
74.49	11.59
74.56	11.64
74.72	11.57
75.06	11.46
75.31	11.32
75.48	11.21
75.65	11.23
75.83	11.22
76.02	11.15
76.23	11.07
76.53	11.03
76.49	11.03
76.62	10.98
76.75	10.95
77.13	10.95
77.14	10.85
77.33	10.84
77.46	10.77
77.75	10.8
77.87	10.71
78.05	10.67
78.19	10.57
78.36	10.55
78.56	10.52
78.78	10.52
78.86	10.46
79.05	10.38
79.25	10.37
79.55	10.36
79.69	10.35
79.84	10.3
80.06	10.27
80.33	10.24
80.63	10.24
80.76	10.14
80.91	10.06
71.03	12.66
71.6	12.41
72.03	12.25
72.74	12.14
72.94	11.97
73.19	11.78
73.34	11.75
73.57	11.69
73.74	11.68
73.93	11.57
73.97	11.54
74.02	11.51
73.95	11.46
74.24	11.51
74.51	11.53
74.79	11.55
74.94	11.51
74.97	11.43
75.05	11.44
75.04	11.41
75.23	11.45
75.32	11.4
75.42	11.34
75.48	11.27
75.69	11.22
75.81	11.12
76.04	11.07
76.17	11.05
76.34	11.07
76.48	11.05
76.74	10.95
77	10.88
77.21	10.8
77.44	10.78
77.56	10.73
77.71	10.69
77.83	10.69
78.06	10.7
78.22	10.67
78.41	10.61
78.59	10.54
78.87	10.51
78.96	10.4
79.2	10.36
79.28	10.28
79.48	10.27
79.56	10.21
79.74	10.17
79.86	10.11
80.06	10.07
80.3	10.04
80.56	10
80.66	9.92
80.87	9.87
81.1	9.84
81.44	9.84
81.63	9.82
81.8	9.79
82.04	9.76
82.28	9.73
82.63	9.72
82.79	9.63
82.93	9.55
